# Supplementary material for: Barriers to and solutions for addressing insufficient professional interpreter use in primary healthcare
Source: BMC Health Serv Res. 2019 Oct 25;19:753. doi: 10.1186/s12913-019-4628-6 (PMC6815061; doi:10.1186/s12913-019-4628-6)
Supplement: Supplementary file 2 — Additional file 2. *Questions for Interpreter Agencies * Questionnaire for interpreter agencies on services provided and financial instruments known. [file 12913_2019_4628_MOESM2_ESM.xlsx]

## Sheet: Deutsch
	Questions	Answers
	The information you provide is used for a study on interpreter use and financing mechanisms and may be made public. By answering you agree to this.
	Note
	In case you do provide services for several cantons and such information exists, please provide information regarding overall services provided by your interpreter agency as well as information separately for the different cantons you provide services in.
	In case your data do not exactly correspond to the question asked, but you have similar information, please, still provide that information specifying what the figures represent (e.g. no specific data on the frequency of interpreter interventions for ambulatory primary care physicians (paediatricians and family doctors) available but information available on services provided to the entire ambula…
		General (all cantons/area covered)	Answer Canton 1	Answer Canton 2	Answer Canton 3	Answer Canton 4
	General Information
	Name of Interpreter Agency
	Cantons you work in - please, note the name of the canton the answers relate to
1.	Frequency of Interpreter Interventions in Healthcare/ Out-Patient Care
	Do you have information on how frequently your agency provides interpreter interventions in health services, especially in primary care (family doctor and paediatricians (non-hospital) practices). If yes:
1.1.	How often, in average, do you organise interpreter interventions for family doctors or paediatricians (primary care, private practices)?
	For family doctors?
	For paediatricians?
	Both together?
	In case you do not have such data, do you have information concerning the entire ambulatory setting? (please, specify the extend of care covered by the provided data)
1.2.	How often do you organise interpreter interventions in healthcare in general?
2.	Financing of Services Provided in Healthcare
2.1.	Who mainly pays for interpreter interventions (please provide approximate percentages) in health services?
	Physician/ primary care practice?
	Patient (e.g. migrant)?
	Institution (which institutions for whom?)?
	Health insurence?
	Hospital?
	Other Institutions / private or public; pilot projects?
	Subventions by cantons?
	In case reimbursement mechanisms do exist, please, describe them.
2.2.	For which groups (e.g. asylum seekers) do clear financing mechanisms for professional interpreting services in healthcare exit in the canton(s) you provide services in? If they exist, who pays for them?
	Mechanisms do / don't exist? If they do, who provides the financing, are there limitations? Please think of:
	Asylum seekers?
	Dismissed asylum seekers? Temporary admitted asylum seekers?
	Recognised refugees?
	Other migrants?
	Hospitals?
	Travelers?
2.3.	Does a lack of financing in ambulatory healthcare exist (groups that would need access to professional interpreters but lack coverage by clear financing instruments)?
2.4.	Comments / further explanations on financing?
3.	Languages
3.1.	In the medical setting, what languages do you provide interpreting services most frequently for (physician-patient encounters)?
3.2.	Are there languages for which you have difficulties to find competent interpreters (ideally within 24h?); If yes, please specify:
4.	Organisation of Interpreter Interventions
4.1.	Within how much time do you mange to usually provide an interpreter for emergency appointments?
	What is the lead time? (Ideal, minimum, average, maximum)
	What was the shortest time within which you managed to organise interpreter interventions?
4.2.	Who requests your services? (Please, provide approximate percentages)
	Private primary care practices?
	Hospitals?
	Patients facing language barriers (e.g. migrants)?
	Institutions (if so, whicht ones?)
	Others?
	Comments / further explanations regarding the provision / organisation of interpreter services?
5.	Obstacles
	Do you see obstacles to a frequent (adequate) professional interpreter use?
6.	Suggestions
	Do you have further suggestions?

## Sheet: Français
	Questions	Réponses
	Remarques
	Dans la mesure du possible, les organisations intercantonales sont priées de remplir le questionnaire séparément pour chaque canton et de spécifier, le cas échéant, les données concernant l’ensemble des cantons (informations sur les activités globales).
	En cas d’estimation ou de chiffres globaux ne correspondant pas exactement aux questions posées, nous vous saurions gré de nous indiquer ce à quoi ou à qui ils se rapportent (p. ex. ensemble du domaine médical de tous les cantons où vous intervenez au lieu des seuls cabinets médicaux d’un canton).
		Général (tous les cantons ensemble)	Canton 1	Canton 2	Canton 3	Canton 4
	Informations générales
	Nom du centret d'interprétariat / médiation
	Cantons d'intervention - inscrire le nom du canton auquel se rapportent les réponses
1.	Fréquence – Engagement dans le domaine de la santé / ambulatoire
	Avez-vous des informations s’agissant de la fréquence à laquelle interviennent des M/D dans le domaine de la santé, et en particulier auprès de médecins internistes-généralistes et de pédiatres dans le domaine ambulatoire (médecine de base) ? Si oui:
1.1.	En moyenne, combien de fois par mois intervenez-vous auprès de médecins internistes-généralistes en cabinet ? Et auprès de pédiatres en cabinet ?
	Si vous ne détenez pas de données chiffrées sur cette question, à quelle fréquence intervenez-vous auprès de médecins internistes-généralistes et de pédiatres (ensemble) ou dans le domaine de la médecine ambulatoire de manière générale ? (préciser svp ce à quoi se rapportent vos chiffres)
1.2.	En moyenne, combien de fois par mois intervenez-vous dans le domaine de la santé en général ?
2.	Financement
2.1.	En règle générale, qui prend en charge les frais d’intervention des M/D intervenant dans le domaine de la santé ? (svp donner le pourcentage approximatif)
	Les médecins/cabinets médiaux ?
	Les migrants ?
	Une institution ? (laquelle en faveur de qui ?)
	Les assurances-maladies ?
	Les hôpitaux ?
	Autres mécanismes / institutions / projets-pilotes publics ou privés?
	Subventions cantonales ?
	Prière d'expliquer les mécanismes de remboursement, le cas échéant.
2.2.	Pour quels groupes concernés (p. ex. requérants d’asile) existe-t-il dans les cantons dans lesquels vous intervenez un financement clair pour les services d’interprétariat dans le domaine médical ? Dans ce cas, qui prend en charge le financement ?
	Penser p. ex. à :
	Le requérant d’asile ? (oui/non ? à travers qui ? restrictions ?)
	Le requérant d’asile débouté ?
	Le réfugié admis ?
	D’autres catégories de migrants ?
	Les hôpitaux ?
	Les voyageurs ?
2.3.	Existe-t-il selon vous des lacunes dans le financement des domaines et des groupes concernés, pour lesquels un financement serait nécessaire (besoins de traductions, mais absence de financement) ?
2.4.	Remarques/Explications complémentaires relatives au financement ?
3.	Langues
3.1.	Quelles sont les langues d’intervention les plus courantes de le cadre de consultations médicales ?
3.2.	Rencontrez-vous des difficultés à trouver des personnes compétentes (idéalement dans les 24 heures) dans certaines langues ?
4.	Médiation/organisation
4.1.	En règle générale, dans quel délai pouvez-vous mettre à disposition un M/D en cas d’urgence ?
	De combien de temps avez-vous besoin ? (idéalement, min./moyenne/max.)
	Quel est le plus court temps d’intervention que vous avez déjà pu mettre sur pied ?
4.2.	Qui fait appel aux D/M ? (donner svp un pourcentage approximatif)
	Les cabinets médicaux ?
	Les hôpitaux ?
	Les migrants ?
	Les institutions ? (si oui, lesquelles)
	Remarques/explications complémentaires relatives à la médiation/à l’organisation ?
5.	Obstacles
	Voyez-vous des obstacles qui empêchent le recours aux M/D ?
6.	Suggestions
	Avez-vous des suggestions complémentaires à formuler ?
